# Supplementary material for: A prospective cohort study comparing household contact and water Vibrio cholerae isolates in households of cholera patients in rural Bangladesh
Source: PLoS Negl Trop Dis. 2018 Jul 27;12(7):e0006641. doi: 10.1371/journal.pntd.0006641 (PMC6063393; doi:10.1371/journal.pntd.0006641)
Supplement: S2 Dataset — (XLSX) [file pntd.0006641.s003.xlsx]

## Sheet: S2_Dataset
HouseholdContactID	HouseholdID	Cholera_Infection	Symptomatic_cholera_infection	Contact_Age	ContactGender	ContactVomiting	ContactDiarrhea	ContactOutsideWater	ContactFoodOutside	ContactStreetVendedFood	IndexGender	Water_Covered	Soap_in_Latrine	HHNoSoapObsKitchen	Index_Age	BoilingWater	V.cholerae.WaterSource	V.cholerae.StoredWater
445002	665002	0	0	40	2	0	0	1	1	0	1	1	1	0	45	0	0	0
445003	665002	0	0	18	1	0	1	1	1	1	1	1	1	0	45	0	0	0
445004	665002	0	0	15	2	0	1	0	0	0	1	1	1	0	45	0	0	0
445005	665002	0	0	10	1	0	1	1	0	0	1	1	1	0	45	0	0	0
445006	665003	1	0	4	1	0	0	1	1	1	1	0	0	0	45	0	0	0
445007	665003	0	0	8	1	0	0	1	1	1	1	0	0	0	45	0	0	0
445008	665003	0	0	10	2	0	0	1	1	1	1	0	0	0	45	0	0	0
445009	665003	0	0	14	2	0	1	1	1	1	1	0	0	0	45	0	0	0
445010	665003	1	0	30	2	0	0	1	1	1	1	0	0	0	45	0	0	0
445016	665005	0	0	35	2	0	0	1	1	0	1	0	0	0	11	0	0	0
445017	665005	0	0	5	2	0	0	1	1	0	1	0	0	0	11	0	0	0
445018	665005	0	0	1	2	0	0	1	1	1	1	0	0	0	11	0	0	0
445019	665006	0	0	32	2	0	0	1	1	1	1	0	0	0	6	0	0	0
445020	665006	0	0	14	1	1	1	1	1	1	1	0	0	0	6	0	0	0
445021	665006	0	0	8	2	0	0	1	1	1	1	0	0	0	6	0	0	0
445401	665401	0	0	62	2	0	1	1	1	0	2	0	1	0	20	0	0	0
445402	665401	0	0	7	1	0	0	0	0	0	2	0	1	0	20	0	0	0
445403	665401	0	0	1.5	2	0	0	1	1	0	2	0	1	0	20	0	0	0
445406	665402	0	0	18	2	0	0	1	1	0	2	0	0	0	45	1	0	0
445407	665402	0	0	2.5	2	1	1	1	1	0	2	0	0	0	45	1	0	0
445408	665403	0	0	11	2	0	0	1	1	1	2	0	0	0	30	1	0	0
445409	665403	0	0	3	1	0	1	0	1	0	2	0	0	0	30	1	0	0
445410	665403	0	0	8	1	1	1	1	1	0	2	0	0	0	30	1	0	0
445411	665404	0	0	24	2	0	0	1	1	0	2	0	0	0	2.5	.	0	0
445412	665404	0	0	50	2	0	0	0	1	0	2	0	0	0	2.5	.	0	0
445421	665408	0	0	45	2	0	0	0	0	0	1	0	1	0	60	0	0	1
445422	665408	0	0	80	2	1	0	0	0	0	1	0	1	0	60	0	0	1
445423	665412	0	0	38	1	0	0	1	1	1	1	0	0	0	2	1	0	0
445424	665412	0	0	25	2	0	0	1	1	1	1	0	0	0	2	1	0	0
445606	665602	0	0	28	2	0	0	0	1	0	1	1	0	0	55	0	0	0
445607	665602	1	1	11	1	0	1	1	1	1	1	1	0	0	55	0	0	0
445608	665602	0	0	3	2	0	0	1	1	1	1	1	0	0	55	0	0	0
445609	665602	0	0	5	2	0	0	0	1	1	1	1	0	0	55	0	0	0
445610	665603	0	0	30	2	1	0	1	1	0	1	0	0	1	35	0	0	0
445611	665603	0	0	28	2	0	1	1	0	0	1	0	0	1	35	0	0	0
445612	665603	1	0	10	2	0	0	1	1	1	1	0	0	1	35	0	0	0
445613	665603	0	0	3.5	1	0	1	1	1	0	1	0	0	1	35	0	0	0
445614	665603	0	0	2	2	0	0	0	0	0	1	0	0	1	35	0	0	0
445615	665604	0	0	35	2	1	0	1	1	0	2	0	0	0	10	0	0	0
445616	665604	1	0	15	1	0	0	1	1	1	2	0	0	0	10	0	0	0
445617	665605	1	0	7	2	0	0	1	1	1	2	0	0	0	25	0	0	0
445618	665605	1	0	3	2	0	0	1	1	1	2	0	0	0	25	0	0	0
445621	665606	0	0	65	2	0	0	1	1	0	2	0	0	0	29	0	0	0
445622	665606	1	1	10	1	0	1	1	1	1	2	0	0	0	29	0	0	0
445619	665607	0	0	25	1	0	0	1	1	0	1	0	0	0	8	0	0	1
445620	665607	0	0	11	1	0	0	1	1	1	1	0	0	0	8	0	0	1
445623	665608	0	0	27	2	0	0	1	1	0	1	0	0	0	3	0	0	0
445624	665608	0	0	6	1	0	0	1	1	1	1	0	0	0	3	0	0	0
445625	665609	0	0	25	2	0	0	1	1	0	2	0	0	0	5	0	0	0
445626	665609	0	0	3	1	0	0	1	1	1	2	0	0	0	5	0	0	0
445627	665610	0	0	9	1	0	1	1	1	0	2	1	0	0	35	0	0	0
445628	665610	0	0	8	1	0	0	1	1	0	2	1	0	0	35	0	0	0
445629	665611	0	0	50	2	0	0	0	0	0	1	0	1	0	2.5	0	0	1
445630	665611	0	0	25	2	0	0	1	1	0	1	0	1	0	2.5	0	0	1
445631	665611	0	0	7	1	0	0	1	1	1	1	0	1	0	2.5	0	0	1
445632	665612	0	0	18	2	0	0	0	1	0	2	0	0	0	30	0	0	1
445633	665612	0	0	65	1	0	0	0	1	0	2	0	0	0	30	0	0	1
445634	665613	0	0	60	1	0	0	0	0	0	2	0	0	0	11	0	1	1
445635	665613	1	1	6	1	1	1	1	1	1	2	0	0	0	11	0	1	1
445636	665614	0	0	28	2	0	1	1	1	1	1	0	0	0	7	0	1	1
445637	665614	0	0	2.5	2	0	1	1	1	1	1	0	0	0	7	0	1	1
445638	665615	1	0	30	2	0	0	1	1	0	1	0	1	0	2.5	0	0	0
445639	665615	1	1	3	2	0	1	0	1	1	1	0	1	0	2.5	0	0	0
445640	665616	1	1	28	2	1	1	1	1	1	1	0	0	0	50	0	1	1
445641	665616	0	0	11	2	0	1	1	1	1	1	0	0	0	50	0	1	1
445642	665617	0	0	30	2	0	1	1	1	0	1	0	0	0	11	0	0	0
445643	665617	1	1	15	1	0	1	1	1	0	1	0	0	0	11	0	0	0
445644	665618	0	0	11	2	0	0	0	1	1	2	0	1	0	55	0	0	0
445645	665618	0	0	6	1	0	0	1	1	1	2	0	1	0	55	0	0	0
445646	665619	0	0	35	2	0	0	0	0	0	2	0	0	0	70	0	1	1
445647	665619	0	0	14	1	0	0	1	1	0	2	0	0	0	70	0	1	1
445648	665620	0	0	50	1	0	0	1	1	0	2	1	.	.	40	0	0	0
445649	665620	0	0	6	2	0	0	1	1	1	2	1	.	.	40	0	0	0
445650	665621	0	0	38	2	0	0	1	1	0	1	0	0	0	11	0	0	0
445651	665621	1	0	8	2	0	0	1	1	1	1	0	0	0	11	0	0	0
445652	665621	0	0	13	2	0	0	0	1	1	1	0	0	0	11	0	0	0
